# Supplementary material for: Animal Shelters’ Response to the COVID-19 Pandemic: A Pilot Survey of 14 Shelters in the Northeastern United States
Source: Animals (Basel). 2021 Sep 10;11(9):2669. doi: 10.3390/ani11092669 (PMC8468430; doi:10.3390/ani11092669)
Supplement: Supplementary file 1 [file animals-11-02669-s001.zip]

Archive with 1 entries (1 files):
- animals-1314341-supplementary.pdf
